# Supplementary material for: Dynamically patterning x-ray beam by a femtosecond optical laser
Source: Sci Adv. 2024 Nov 20;10(47):eadp5326. doi: 10.1126/sciadv.adp5326 (PMC11578175; doi:10.1126/sciadv.adp5326)
Supplement: Supplementary file 2 — Movie S1 [file sciadv.adp5326_movie_s1.zip]

Archive with 1 entries (1 files):
- adp5326_movie_s1.mp4
